# Supplementary material for: Differential Effects of Musical Expression of Emotions and Psychological Distress on Subjective Appraisals and Emotional Responses to Music
Source: Behav Sci (Basel). 2023 Jun 11;13(6):491. doi: 10.3390/bs13060491 (PMC10295634; doi:10.3390/bs13060491)
Supplement: Supplementary file 1 [file behavsci-13-00491-s001.zip]

Archive with 1 entries (1 files):
- behavsci-2401336-supplementary.pdf
